# Supplementary material for: Prenatal Exposure to Acetaminophen and Childhood Asthmatic Symptoms in a Population-Based Cohort in Los Angeles, California
Source: Int J Environ Res Public Health. 2021 Sep 26;18(19):10107. doi: 10.3390/ijerph181910107 (PMC8507827; doi:10.3390/ijerph181910107)
Supplement: Supplementary file 1 [file ijerph-18-10107-s001.zip]

Archive with 2 entries (1 files):
- ijerph-1370157-supplementary/
- ijerph-1370157-supplementary/Supplementary tables final.pdf
